# Supplementary material for: Impact of IFN lambda 3/4 single nucleotide polymorphisms on the cytomegalovirus reactivation in autologous stem cell transplant patients
Source: PLoS One. 2018 Jul 23;13(7):e0200221. doi: 10.1371/journal.pone.0200221 (PMC6056038; doi:10.1371/journal.pone.0200221)
Supplement: S1 Table — (XLSX) [file pone.0200221.s001.xlsx]

## Sheet: db
ID pt	Disease	Disease 0 = MM; 1=LNH;3=LH; 4=LAM	Age at diagnosis	Age at transplant	Stage of disease	Therapy lines	Response	Transplant Response	Chemotherapy	Conditioning regimen	CD34 + infused (x106 /kg)	Mabthera 1/0	N° Mabthera	RT pre-ASCT 1/0	Novel agents pre-ASCT1/0	Bortezomib pre-ASCT 1/0	HbsAg pre ASCT	AntiHbs pre ASCT	AntiHBc pre ASCT	HBV DNA	Lamivudine 1/0	antiHCV Ab	HCV RNA	Engraftment PMN (>500/mmc)	Engraftment PMN	Engraftment PLTs (>20.000/mmc)	Engraftment PLTs	Infectious complications	Bacteria infection 1/0	Fungal infections 1/0	Non-haematological toxicity	IL28B Polymorphism	IFNL4	IgG CMV (U/mL) pre ASCT	CMV reactivation 1/0	asymptomatic	End-organ disease 1/0	type of end-organ disease	days to reactivation (FROM day 0)	steroid administration	Copies on CMV reactivation	symptoms	Treatment 1/0	Therapy	CMV DNA negat 1/0	Days to CMV DNA neg	viral clearance	Relapse of CMV infection 1/0	Day from CD 34 +infusion
1	MM IgG k	0	49	50	III A (DS)	3 VCD, CTX	VGPR	CR/PR/VGPR	CTX 1.2 g/mq	MEL	4.63	0	0	0	1	1	neg	neg	neg	neg	0	neg	neg	10	1	15	1	0	0	0	none	CC	TT/TT	neg	1	1			25	1	190		1	ganciclovir	1	28	7	0
2	MM IgG L	0	38	39	IIIA D&S, II ISS	3 VAD 3VD	RP	CR/PR/VGPR	CTX 1.2 g/m2	MEL	6.33	0	0	0	1	1	neg	neg	neg	neg	0	neg	neg	10	1	11	1	0	0	0	mucositis G3	CT	TT/DG	neg	0
3	MM IgG K	0	49	49	II A (DS), I(ISS)	3 VCD, HD CTX ( protoc EMN02)	RP	CR/PR/VGPR	CTX 4 g/mq	MEL	7.81	0	0	0	0	1	neg	neg	neg	neg	0	neg	neg	10	1	11	1	0	0	0	mucositis	CT	TT/DG	pos	0
4	MM micromolecular L	0	45	46	IIIA DS, II ISS	KRD(FORTE)	CR	CR/PR/VGPR	CTX 4 g/mq	MEL		0	0	0	1	1	neg	neg	neg	neg	0	neg	neg	10	1		0	0	0	0	diarrea G2	CT	TT/DG	pos	0
5	MM IgG K	0	62	62	IIA D&S, II ISS	4 CCyD + CTX	RP	CR/PR/VGPR	CTX 2 g/mq	MEL		0	0	0	1	1	neg	neg	pos	neg	1	neg	neg	11	1	11	1		0	0	mucositis G4, diarrhea G2	TT		pos	1	0	0	fever	14	0	50	fever and neutropenia	1	ganciclovir	1	21	7	1	55
7	MM IgG k	0	58	58	II ISS, IIA D&S	VTD	VGPR	CR/PR/VGPR	CTX4g/mq	MEL		0	0	0	0	1	neg	pos	pos	neg	1	neg	neg	11	1	15	1	0	0	0		CT	TT/?G	pos	0
8	MM IgG L	0	66	66	I ISS, IIA D&S	VTD	VGPR	CR/PR/VGPR	CTX4g/mq	MEL	6.3	0	0	0	0	1	neg	neg	neg	neg	0	neg	neg	11	1	15	1	0	0	0	mucositis	CC	TT/TT	pos	0
9	MM IgG k	0	51	51	III (ISS)	3 VTD, CTX 1.2	RP	SD/PROG	CTX 1.2 g/mq	MEL	9.58	0	0	1	1	1	neg	neg	neg	neg	0	neg	neg	10	1	11	1	0	0	0	Mucositis G2, diarrhea G2	CT	TT/DG	pos	0
10	MM IgG k	0	37	37	IIIA (DS) I (ISS)	VTD CTX	VGPR	CR/PR/VGPR	CTX 1.2 g/mq	MEL	4.67	0	0	0	1	1	neg	neg	neg	neg	0	neg	neg	10	1	15	1	0	0	0	mucositis G1	CC	TT/TT	pos	1	0	0	thrombocytopenia	7	1	62	thrombocytopenia	1	ganciclovir	1	36	20	0
11	MM IgA k	0	56	56	IIIA (DS) I ( ISS)	EMN 02 / VCD CTX	RP	CR/PR/VGPR	CTX 4 g/mq	MEL	6.79	0	0	0	1	1	neg	neg	neg	neg	0	neg	neg	10	1	11	1	0	0	0	mucositis G2, Nausea G2, Diarrhea G3	CC	TT/TT	pos	1	1	0		25	1	207		0		1	32	7	0
12	MM IgG k	0	59	59	IIIA (DS) I (ISS)	EMN 02 / VCD CTX	RP	CR/PR/VGPR	CTX 4 g/mq	MEL	4.82	0	0	0	1	1	neg	neg	neg	neg	0	neg	neg	9	1	10	1		1	0	mucositis G2	TT	TT/DG	pos	0
13	MM IgA L	0	61	62	nd	6 VTD + CTX	VGPR	CR/PR/VGPR	CTX 1,2 g/m2	MEL	3.9	0	0	0	1	1	neg	neg	neg	neg	0	neg	neg	10	1		0	0	0	0	Mucositis G2, Nausea G2,Diarrhea G1	TT	DG/DG	pos	0
14	MMIgA K	0	66	66	nd	4 VTD + CTX	SD	SD/PROG	CTX 4 g/m2	MEL	2	0	0	0	1	1	neg	neg	neg	neg	0	neg	neg	10	1		0	0	0	0	Mucositis G2-3, Nausea G2, Diarrhea G3	CC	TT/TT	pos	0
15	MM IgG L	0	61	62	IIIA (DS) II ISS	VTD, CTX	RP	CR/PR/VGPR	CTX 1.2 g/mq	MEL	6.65	0	0	0	1	1	neg	neg	neg	neg	0	neg	neg	13	1	21	0		1	0	Mucositis G3	CT	TT/DG	pos	1	1	0		35	1	170		1	ganciclovir	1	30	20	0
16	MM	0	58	58	0N 0TO	VTD	VGPR	CR/PR/VGPR	CTX4g/mq	MEL	6.8	0	0	0	0	1	neg	neg	neg	neg	0	neg	neg	13	1	14	1	0	0	0	none	CC	TT/TT	pos	1	1	0		17	1	1960		1	valganciclovir	1	55	25	0
17	MM IgG L	0	55	55	IIIA (DS), I (ISS)	4 KCyD (FORTE)	VGPR	CR/PR/VGPR	CTX 4 g/mq	MEL	5.9	0	0	0	1	1	neg	pos	pos	neg	1	neg	neg	10	1	10	1		0	0	Mucositis G2-3	CT	TT/DG	pos	0
18	MM micromolecolar L	0	44	45	ISS-2, DS IIB	6 VD	VGPR	CR/PR/VGPR	CTX 4g/mq	MEL	2.4	0	0	0	1	1	neg	neg	neg	neg	0	neg	neg	13	1	16	1		0	0	mucositis G4	CT	TT/DG	pos	1	1	0		27	0	16000		1	valganciclovir	1	49	22	1
19	mantle cell lymphoma	1	63	64	IV	3 RCHOP 4RDHAP	RP	CR/PR/VGPR	RDHAP	FEAM	2.5	1	7	0	0	0	neg	neg	neg	neg	0	neg	neg	9	1	11	1		1	0	mucositis G2	CT	TT/DG	pos	1	1	0	cytopenia	19	1	256		1	ganciclovir	1	26	14	0
20	MM IgG Lambda	0	41	42	NA	4 CCyD + CTX	NA		CTX 2 g/mq	MEL		0	0	0	1	1	neg	neg	neg	neg	0	neg	neg	11	1	13	1		1	0	mucositis G4	CT	TT/DG	pos	1	1	0		21	0	50		0		1	55	10	0
23	MM IgA k	0	50	52	IIIB	VTD,RD, MP, CTX	PROG	SD/PROG	CTX	MEL	6.66	0	0	0	1	1	neg	neg	pos	neg	1	neg	neg	10	1	13	1		1	0	mucoisitis G4	CT	TT/DG	pos	1	0	1	fever and pancytopenia	40	1	11000	fever	1	ganciclovir	1	55	15	1	28
24	MM IgG K	0	49	50	IIIA D&S, II ISS	6 VTD	CR	CR/PR/VGPR	CTX 1.2 g/m2	MEL	10.3	0	0	0	1	1	neg	neg	neg	neg	0	neg	neg	10	1	10	1	0	0	0	none	CC	TT/TT	neg	0
25	DLBCL	1	41	42	IIIA	6 R-CHOP , 2 R-IEV/ 1 R-DHAP	RC	CR/PR/VGPR	R-DHAP	BEAM	11.2	1	9	0	0	0	neg	neg	neg	neg	0	neg	neg	10	1	13	1		1	0	Diarrhea G2	CC	TT/TT	pos	0
26	MM IgA L	0	48	50	I ISS, IA D&S	VTD	PR	CR/PR/VGPR	CTX4g/mq	MEL	9.79	0		0	0	1	neg	neg	neg	neg	0	neg	neg	11	1	13	1		1	0	mucositis G2	CC	TT/TT	pos	0
27	MM IgA L	0	62	63	I (DS)	3 VCD, HD CTX ( protoc EMN02)	VGPR	CR/PR/VGPR	CTX 4g/mq	MEL	4.58	0	0	0	1	1	neg	neg	neg	neg	0	neg	neg	10	1	13	1		0	0	Mucositis G2-3	TT	DG/DG	pos	1	0	0		21	0	400		1	ganciclovir	1	40	25	0
28	MM	0	64	65	I ISS, IIA D&S	VTD	SCR	CR/PR/VGPR	CTX4g/mq	MEL	4.88	0		0	0	1	neg	neg	neg	neg	0	neg	neg	12	1	14	1	0			none	CT	TT/DG	pos	0
29	MM k	0	46	46	II ISS, IIIB D&S	3 VTD	RP	CR/PR/VGPR	CTX 4g/mq	MEL	7.12	0	0	0	1	1	neg	neg	neg	neg	0	neg	neg	10	1	12	1		0	0	mucositis G3	CT	TT/DG	pos	0
30	MM IgG Kappa	0	63	64		6 VTD + CTX 1,2	RP	CR/PR/VGPR	CTX 1,2 g/m2	MEL	7.58	0	0	0	1	1	neg	neg	neg	neg	0	neg	neg	10	1	13	1	0	0	0	Mucositis G2,Diarrhea G3,Vomiting G2	CC	TT/TT	pos	0
31	MM IgG k	0	51	52	III A (DS)	4 VTD	VGPR	CR/PR/VGPR	CTX 1.2 g/mq	MEL	6.68	0	0	1	1	1	neg	neg	neg	neg	0	neg	neg	10	1	10	1		1	0	Mucositis G3	CT	TT/DG	neg	0
33	MM IgG L	0	61	61	II ISS, IIIA D&S	VTD	VGPR	CR/PR/VGPR	CTX4g/mq	MEL		0	0	0	0	1	neg	neg	neg	neg	0	neg	neg	33	1	35	1	1	0	1	Pulmonary embolism	TT	DG/DG	pos	1	0	0	pancytopenia	45	1	6000		1	ganciclovir	1	34	19	1
34	DLBCL	1	60	60	IVA	R-CHOP , R-IEV	CR	CR/PR/VGPR	RIEV	FEAM	4.6	1	10	0	0	0	neg	pos	pos	neg	1	neg	neg	10	1	18	1		1	0	Mucositis G3	CT	TT/DG	pos	1	0	1	gatric infiltration	28	1	810	nausea, vomiting, diarrhea	1	ganciclovir	1	30	15	0
35	MM IgG L	0	53	54	IIIB (DS)	3VTD, CTX 1.2;	RP	CR/PR/VGPR	CTX 1.2 g/mq	MEL	3.4	0	0	0	1	1	neg	neg	neg	neg	0	neg	neg	12	1	13	1		0	0	mucositiss G3; Diarrhea G2	CC	TT/TT	pos	1	1	0		35	1	80	pancytopenia	1	ganciclovir	1	17	7	0
36	MM IgG k	0	46	47	II A (DS), II(ISS)	3 TAL-DEX	RP	CR/PR/VGPR	CTX 1.2 g/mq	MEL	8.63	0	0	0	1	0	neg	neg	neg	neg	0	neg	neg	10	1	10	1		0	0	mucositis G1	CC	TT/TT	neg	0
39	MM IgA L	0	65	66	IIA D&S, ISS-2	VTD	CR	CR/PR/VGPR	G-CSF	MEL		0	0	0	1	1	neg	neg	neg	neg	0	neg	neg	10	1	13	1		0	0	mucositis G4, diarrhea G3	CC	TT/TT	pos	0
40	MM IgA L	0	63	63	III A (DS)	3 VCD, CTX, AUTO	RP	CR/PR/VGPR	CTX 1.2 g/mq	MEL	9.6	0	0	0	0	1	neg	neg	neg	neg	0	neg	neg	11	1	11	1		1	0	mucositis G2	CT	TT/DG	neg	0
41	mantle cell lymphoma	1	40	42	NA	4 R-CVP + 4 R-DHAP	RP	CR/PR/VGPR	R-DHAP	FEAM	7.9	1	8	0	0	0	neg	neg	neg	neg	0	neg	neg	14	1	20	1		1	0	Mucositis G3-4,Diarrhea G2,Vomiting G1	CT	TT/DG	pos	1	1	0		21	0	60		1	foscarnet, valganciclovir	1	45	15	0
42	MM IgG k	0	46	50	IIIA (DS) I (ISS)	4 RD, CTX 3g/mg, 6 CRD, Lenalidomide, 6 V(T)D, CTX 1.2	PROG	SD/PROG	CTX 3g/mq, CTX 1.2g/mq	MEL	7	0	0	0	1	1	neg	neg	neg	neg	0	neg	neg	11	1	21	0	0	0	0	Mucositis G3, nausea G2	CC	TT/TT	pos	0
43	DLBCL	1	58	59	IIIB	4 R-CHOP-14+ 2 R-MAD	CR	CR/PR/VGPR	R-MAD	BEAM	6.72	1	6	0	0	0	neg	pos	pos	POS	1	neg	neg	22	1		0		1	0	mucositis G2, liver toxicity G3	TT	DG/DG	pos	1	0	1	transaminitys	36	1	560	transaminitys	1	Foscavir 60 mg/Kg ogni 12 ore	1	34	10	0
44	MM IgG k	1			IIIA (DS) I (ISS)	4 VD + 2 VTD																										TT	DG/DG		0
45	MM MICROMOL. K	0	47	47	II ISS, IIIB D&S	VTD	VGPR	CR/PR/VGPR	CTX4g/mq	MEL	5.35	0	0	0	0	1	neg	neg	neg	neg	0	neg	neg	10	1	21	1	0	0	0	mucositis	CT	TT/DG	pos	0
46	LNH	1	51	57	IV A	R-IEV/R-DHAP/R-IEV	CR	CR/PR/VGPR	R-DHAP	BEAM		1	4	1	0	0	neg	neg	neg	neg	0	neg	neg	11	1	13	1	0	0	0	Mucositis G2, Diarrhea G3, TIA	CC	TT/TT	pos	0
47	LNH Burkitt type	1	59	61	IV A	RHiperCVAD-RDHAP	CR	CR/PR/VGPR	GcsF	FEAM	2.78	1	6	1	0	0	neg	neg	neg	neg	0	neg	neg	11	1	18	1		1	0	mucositis G3-4	CC	TT/TT	pos	1	1	0		30	1	1000		0		1	45	15	0
49	MM L	0	38	39	IB D&S	4 VTD + 1 ASCT	RP	CR/PR/VGPR	CTX 4 mg/mq	MEL	4.9	0	0	0	0	1	neg	neg	neg	neg	0	neg	neg	11	1	12	1		0	0	mucositis g1	TT	DG/DG	neg	0
50	MM IgA L	0	61	62	NA	6 VTD + CTX	CR	CR/PR/VGPR	CTX 1,2 g/m2	MEL	4.39	0	0	0	1	1	neg	neg	neg	neg	0	neg	neg	12	1		0	0	0	0	mucositis G2	CT	TT/DG	pos	0	0	0						0
52	MM IgA L	0	49	49	II ISS	VTD	SCR	CR/PR/VGPR	CTX4g/mq	MEL		0	0	0	0	1	neg	neg	neg	neg	0	neg	neg	10	1	11	1	0			hypereosinophilia	CC	TT/TT	pos	0
53	MM	0	61	62	I (ISS)	2 DAV, RT	RP	CR/PR/VGPR	CTX 1.2 g/mq	MEL	4.84	0	0	1	0	0	neg	neg	neg	neg	0	neg	neg	12	1	13	1	0	0	0	none	CC	TT/TT	pos	0
55	mantle cell lymphoma	1	59	59	IIIA	3 R-CHOP, 1 HD CTX, 1 R-HD ARA-C	CR	CR/PR/VGPR	HD ARA-C	BEAM	7.59	1	4	0	0	0	neg	neg	neg	neg	0	neg	neg	11	1	13	1		1	0	mucositis G2, Nausea G2, Diarrhea G2	CC	TT/TT	pos	0
56	mantle cell lymphoma	1	53	54	IV B MIPI 3	3 R-CHOP+ CTX 4g/mq+ ARA-C	CR	CR/PR/VGPR	ARA-C	FEAM		1	6	0	0	0	neg	neg	neg	neg	0	neg	neg	11	1	20	1		0	0	Mucositis G2	CT	TT/DG	neg	0
57	MM IgA L	0	63	63	II A (DS)	4 VTD	PR	CR/PR/VGPR	CTX 1,2 g/m2	MEL	3.08	0	0	0	0	1	neg	neg	neg	neg	0	neg	neg	11	1	13	0	0	0	0	Mucositis G3; DiarrheaG2;	CC	TT/TT	pos	0
58	MM IgA L	0	50	49	II A (DS)	4 VTD	CR	CR/PR/VGPR	CTX 2.2 g/mq	MEL	4.79	0	0	0	0	1	neg	neg	neg	neg	0	neg	neg	9	1	11	1	0	0	0	none	CT	TT/DG	neg	0
59	MM IgG k	0	51	52	IIIA (DS) II ISS	3 VTD	VGPR	CR/PR/VGPR	CTX 1,2 g/m2	MEL	5.74	0	0	1	1	1	neg	neg	neg	neg	0	neg	neg	9	1	11	1	0	0	0	mucositis G2	CC	TT/TT	pos	0
60	MM k	1	57	57	IIIA (DS) I (ISS)	1VTD+5VD	VGPR	CR/PR/VGPR	G-CSF	MEL	3.25	0	0	0	1	1	neg	neg	neg	neg	0	neg	neg	14	1	11	1		1	0	mucoisitis G4	CC	TT/TT	neg	0
61	MM k	0	56	56	IIIA (DS)	3 TAL-DEX, RT, 4 PAD	VGPR	CR/PR/VGPR	CTX 1.2 g/mq	MEL		0	0	1	1	1	pos	neg	pos	neg	1	neg	neg	10	1	12	1	0	0	0	Mucositis G3, vomiting G2	CC	TT/TT	neg	0
62	MM IgG L	0	56	57	II A (DS), I(ISS)	MM-BO-2005 (VEL-TAL-DEX), MEL200	nCR	CR/PR/VGPR	CTX 4 g/mq	MEL	2.25	0	0	0	1	1	neg	neg	neg	neg	0	neg	neg	12	1	15	1	0	0	0	mucositis G2,	CT	TT/DG	neg	0
63	Hodgkin Lymphoma	1	47	48	IIIA	ABVD; IGEV	CR	CR/PR/VGPR	IGEV	FEAM		0	0	0	0	0	neg	neg	neg	neg	0	neg	neg	9	1	11	1		0	0	Mucositis G3	TT	DG/DG	pos	0
64	LNH	1	61	65	IV A	6 R-CHOP, 6 RTX (mant), 2 R-DHAP	CR	CR/PR/VGPR	R-DHAP	BEAM	7.55	1	14	0	0	0	neg	pos	pos	neg	1	neg	neg	9	1	12	1		0	0	Mucositis G1	TT	DG/DG	pos	1	0			29	0	125	fever and pancytopenia	1	ganciclovir+ foscavir	1	25	20	0
65	MM IgA L	0	66	67	IIA ISS	3 VTD	RP	CR/PR/VGPR	CTX 1.2 g/mq	MEL		0	0	0	1	1	neg	neg	neg	neg	0	neg	neg	11	1	13	1		0	0	mucositis G2	CC	TT/TT	pos	0
66	MM K	0	51	52	ISS I	RT+ 5 VTD	CR	CR/PR/VGPR	CTX	MEL		0	0	1	1	1	neg	neg	neg	neg	0	neg	neg	9	1	15	1		0	0	Mucositis G1	CC	TT/TT	pos	0
67	MM IgA k	0	35	40	I (DS)	VD 4 E CTX 1.2POI REC NUOVO VD ; LENDEX;CRD ; PAD	PR	CR/PR/VGPR	CTX 1.2 g/mq	MEL	6.45	0	0	0	1	1	neg	neg	neg	neg	0	neg	neg	11	1	12	1		1	0	none	CC	TT/TT	neg	0
68	MM L	0	58	58	IIIA (DS) I (ISS)	3 VEL-DEX	VGPR	CR/PR/VGPR	CTX 1.2 g/mq	MEL	5.02	0	0	0	1	1	neg	pos	pos	neg	1	neg	neg	11	1	11	1		1	0	none	TT	DG/DG	pos	0
69	MM IgG k	0	40	41	ISS II	4 KRT (FORTE)	VGPR	CR/PR/VGPR	CTX 4 g/mq	MEL	2	0	0	0	1	0	neg	neg	neg	neg	0	neg	neg	9	1	12	1	0	0	0	mucositis G2, Diarrhea G1	CT	TT/DG	neg	0
71	MM IgG Kappa	0	58	59	IA (DS) I (ISS)	4 VTD	CR	CR/PR/VGPR	CTX 1.2 g/m2	MEL	3.45	0	0	0	1	1	neg	neg	neg	neg	0	neg	neg	10	1	12	1		0	0	mucositis G1	CT	TT/DG	pos	1	1		fever and diarrhea	21	0	6560		1	ganciclovir	1	44	29
72	DLBCL	1	58	60	IV B	6 RCHOP + 2 RDHAP + 2RIEV	CR	CR/PR/VGPR	GCSF+plerixafor	FEAM	2.68	1	12	0	0	0	neg	neg	neg	neg	0	neg	neg	12	1		0		1	0	mucositis G4, diarrhea G2-3	CT	TT/DG	pos	1	0	0	fever and diarrhea	30	0	347	pancytopenia	1	foscarnet	1	50	15
73	MM	0	64	65	IIIA(DS) III(ISS)	4 VTD	CR	CR/PR/VGPR	CTX 1,2 g/m2	MEL	4.8	0	0	1	1	1	neg	neg	neg	neg	0	neg	neg	11	1	18	1		0	0	mucositis G3	TT	DG/DG	pos	1	1	0		7	1	1650	thrombocytopenia	1	ganciclovir	1	40	21	0
74	MM IgG L	0	42	46	IA (DS) II (ISS)	4 RD (RV-MM-PI-209)	PR	CR/PR/VGPR	CTX	MEL	7.76	0	0	0	1	0	neg	neg	neg	neg	0	neg	neg	10	1	17	1	0	0	0		CC	TT/TT	pos	0
75	MM IgG k	0	59	60	IIIA(DS) II (ISS)	1VAD, 3PAD, CTX	VGPR	CR/PR/VGPR	CTX 1.2 g/mq	MEL	3.98	0	0	0	0	1	neg	neg	neg	neg	0	neg	neg	10	1	26	1		1	0	mucositis G2, nausea G3	CC	TT/TT	pos	1	1			7	1	800	pancytopenia	1	ganciclovir	1	34	10	0
76	MM IgG k	0	60	65	IIIA (DS), II(ISS)	5 VD, 3VTD	VGPR	CR/PR/VGPR	CTX 1,2 g/m2	MEL	2.96	0	0	0	1	1	neg	neg	neg	neg	0	neg	neg	11	1	18	1		0	0	no	CC	TT/TT	pos	0
77	MM IgG k	0	43	43	III ISS, IIA D&S	VTD	PR	CR/PR/VGPR	CTX4g/mq	MEL	3.65	0	0	0	0	1	neg	neg	neg	neg	0	neg	neg	12	1						mucositis	CT	TT/DG	neg	0
78	mantle cell lymphoma	1	59	60	II	RCHOP-RCTX RARAC	CR	CR/PR/VGPR	ARAC	BEAM	2.5	1	6	0	0	0	neg	neg	neg	neg	0	neg	neg	14	1		0		1	0	mucositis G3	CC	TT/TT	pos	1	1	1	pancytopenia	26	1	2960	1	1	foscavir	1	47	14	1	90
79	MM IgG L	0		63	IIIA (DS), III(ISS)	4 VTD	VGPR	CR/PR/VGPR	CTX4g/mq	MEL		0	0	0	1	1	neg	neg	neg	neg	0	neg	neg	10	1		0		1	0	mucositis G3, Nausea G2, Diarrhea G3	CC	TT/TT	neg	1	0		thrombocytopenia	34	0	519	0	1	ganciclovir	1	55	17	0
80	DLBCL	1	54	55	IVA	R-CODOX-M-IVAC	CR	CR/PR/VGPR	R-IVAC	FEAM	3.4	1	4	0	0	0	neg	neg	neg	neg	0	neg	neg	11	1	41	0		1	0	mucositis G4	CT	TT/DG	neg	1	1			21	1	760	0		ganciclovir+Foscavir	1	45	24
81	LNH	1	55	62	IVA DS, FLIPI 2	6 R-CHOP + RTX (2 anni di mantenimento) + 1 R-DHAP + 2 R-BENDA	PR	CR/PR/VGPR	CTX 1.2 g/m2	FEAM	2.95	1	21	0	0	0	neg	neg	neg	neg	0	neg	neg	11	1	15	1		1	0	Mucositis G2-3, Diarrhea G3	CC	TT/TT	pos	0
82	mantle cell lymphoma	1	56	57	IV A	3 R-CHOP, 1 HD CTX, 1 R-HD ARA-C	CR	CR/PR/VGPR	HD ARA-C	BEAM	8.29	1	5	0	0	0	neg	neg	neg	neg	0	neg	neg	24	1		0		1	0	Mucositis G2-3	CC	TT/TT	pos	1	0	1	pulmonary infection	36	1	500	anemia, asthenia, pulmonary infiltrates	1	Foscavir 60 mg/Kg ogni 12 ore	1	43	10	0
83	MM IgG L	0	57	58	III A (DS)	3 TAL-DEX	PR	CR/PR/VGPR	CTX 1,2 g/m2	MEL	9.4	0	0	0	1	0	neg	neg	neg	neg	0	neg	neg	11	1		0	0	0	0	mucositis G2, Nausea G2, Diarrhea G2	CC	TT/TT	pos	0
84	MM IgG k	0	64	65	II ISS	4 VTD	PR	CR/PR/VGPR	CTX	MEL		0	0	0	1	1	neg	neg	neg	neg	0	neg	neg	11	1		0	0	0	0	Diarrhea	CC	TT/TT	pos	1	0			15	1	210	pancytopenia	1	ganciclovir+ foscavir	1	63	30	0
85	MM IgG k	0	64	65	IIIA (DS) I ( ISS)	VTD CTX	VGPR	CR/PR/VGPR	CTX 1.2 g/mq	MEL	9.22	0	0	0	1	1	neg	pos	neg	neg	0	neg	neg	8	1	19	0	0	0	0	none	CC	TT/TT	pos	1	0	1	colitis	50	0	330	diarrhea	1	ganciclovir	1	60	7	0
86	MM IgG k	0	43	47	NA	len dex-ctx-CRD VD	VGPR	CR/PR/VGPR	NA	MEL	3.91	0	0	0	1	1	neg	neg	neg	neg	0	neg	neg	10	1		0	0	0	0	Mucositis G3	CT	TT/DG	pos	0
87	MM	0	51	52	II (ISS)	4 KD + ECTX	VGPR	CR/PR/VGPR	CTX 2 g/mq	MEL	3.48	0	0	0	1	1	neg	neg	neg	neg	0	neg	neg	9	1	14	1	0	0	0	mucositis G1, diarrhea G1	CC	TT/TT	pos	0
88	MM IgG k	0	61	61	IIA D&S	VTD	VGPR	CR/PR/VGPR	CTX4g/mq	MEL	4.7	0	0	0	0	1	neg	neg	neg	neg	0	neg	neg	11	1	12	1		0	0	mucositis	CT	TT/DG	pos	0
90	MM IgG k	1	64	65	IIA (DS) II ( ISS)	4 VTD + VD	PR	CR/PR/VGPR	CTX4g/mq	MEL	5.138	0	0	0	1	1	neg	neg	neg	neg	0	neg	neg	16	1		0		1	0	mucositis G2, diarrhea G1	CT	TT/DG	pos	0
91	MM IgG kappa	0	65	66	II (DS), II (ISS)	3 VTD	VGPR	CR/PR/VGPR	CTx	MEL	3.33	0	0	0	1	1	neg	neg	neg	neg	0	neg	neg	10	1	12	1		1	0	diarrhea	CT	TT/DG	pos	0
92	DLBCL	1	65	65	IIIA	R CHOP-RDHAP RIEV	CR	CR/PR/VGPR	RDAHP	FEAM	5.66	1	10	0	0	0	neg	neg	neg	neg	0	neg	neg	10	1	14	1		1	0	diarrhea G2, mucositis G4	CC	TT/TT	pos	1	1		pancytopenia	31	1	310		1	ganciclovir	1	30	15	0
93	MM	0	46	46	IIIA (DS) I ISS	VD; RT E VAD3; CTX1.2	PR	CR/PR/VGPR	CTX 1.2 g/mq gg 1,3	MEL	4.34	0	0	1	0	1	neg	neg	neg	neg	0	neg	neg	12	1	13	1		1	0	none	CT	TT/DG	pos	0
94	MM IgG lambda	0	45	46	IIIA (DS), III (ISS)	VTD-CTX	VGPR	CR/PR/VGPR	CTx	MEL		0	0	0	0	1	neg	neg	neg	neg	0	neg	neg	11	1	13	1	0	0	0	nausea and vomiting	CT	TT/DG	pos	0
95	MM IgG k	0	45	45	NA	4 KCyD (FORTE)	NA		CTX 4 g/mq	MEL	2.61	0	0	0	1	1	neg	neg	neg	neg	0	neg	neg	11	1	13	1		0	0	mucositis G1	CT	TT/DG	pos	1	1	0		14	0	50		1	ganciclovir	1	55	20	0
96	MM IgD k	0	54	54	II ISS, IIIA D&S	VTD	CR	CR/PR/VGPR	CTX 1,2 g/m2	MEL	4.53	0	0	1	1	0	neg	neg	neg	neg	0	neg	neg	10	1		0	0	0	0	Mucositis G1	CT	TT/DG	pos	0
97	MM IgG k	0	61	62	II ISS, IIIA D&S	3VTD	VGPR	CR/PR/VGPR	CTX 4 g/mq	MEL	4.54	0	0	0	1	1	neg	neg	neg	neg	0	neg	neg	12	1	18	1		0	0	mucositis G1	CC	TT/TT	pos	0
98	MM IgG k	0	37	40	I (ISS)	3 TAL-DEX	PR	CR/PR/VGPR	CTX 1.2 g/mq	MEL	5.98	0	0	0	1	0	neg	neg	neg	neg	0	neg	neg	10	1	10	1		0	0	nausea and vomiting	CC	TT/TT	pos	0
99	MM IgG k	0	59	60	ISS-1, DS IIA	6 VTD + 4 LD + HD-CTX 4 g/mq	RP	CR/PR/VGPR	CTX 4 g/m2	MEL	3.18	0	0	0	1	1	neg	neg	neg	neg	0	neg	neg	10	1	9	1		1	0	Mucositis G2, Vomiting G2, Diarrhea G3	CT	TT/DG	pos	0
100	MM IgA k	0	65	65	I ISS IIA D&S	VTD	VGPR	CR/PR/VGPR	CTX4g/mq	MEL	6	0	0	0	0	1	neg	neg	neg	neg	0	neg	neg	10	1	15	1	0	0	0	mucositis G3, diarrhea G2,	CC	TT/TT	neg	0
101	MM IgA Lambda	1	53	54	IIA D&S, I ISS	2 CCyD + 4 VD + CTX	CR	CR/PR/VGPR	CTX 1,2 g/m2	MEL		0	0	0	1	1	neg	neg	neg	neg	0	neg	neg	11	1	11	1	0	0	0	mucositis G3-4, diarrhea G2, nausea and vomiting G1	CC	TT/TT	neg	0
102	LNH	1	45	48	IV A	6 R-CHOP, 6 RTX (mant), 1 R-DHAP/1 R-IEV	CR	CR/PR/VGPR	IEV	BEAM	6.5	1	8	1	0	0	neg	neg	neg	neg	0	neg	neg	11	1	13	1		0	0	mucositis G2	CT	TT/DG	pos	0
103	MM IgG k	0	64	64	III ISS, IIIB D&S	VTD	VGPR	CR/PR/VGPR	CTX4g/mq	MEL	8.1	0	0	0	0	1	neg	neg	pos	neg	1	neg	neg	14	1	17	1		1	0	mucositis G2	CT	TT/DG	pos	1	1			45	1	26289		1	ganciclovir	1	69	24	0
104	LNH	1	55	61	IV	6 R-CHOP - RDAP/RIEV	CR	CR/PR/VGPR	IEV	FEAM	8.12	1	6	0	0	0	neg	neg	pos	neg	0	neg	neg	14	1		0		0	0	Mucositis G3	CC	TT/TT	pos	1	0	0		34	0	620	fever and pancytopenia	1	ganciclovir	1	50	7	0
105	MM IgG k	0	58	58	NA	3 VTD, CTX 1.2	VGPR	CR/PR/VGPR	CTX 1.2 g/mq	MEL	4.26	0	0	1	1	0	neg	neg	neg	neg	0	neg	neg	10	1	11	1	0	0	0	Mucositis G3	CC	TT/TT	pos	1	1			7	1	3000		1	ganciclovir	1	48	25	0
106	MM IgG k	0	60	61	NA	6 VTD	NA		CTX 2 g/mq	MEL		0	0	0	1	1	neg	pos	pos	neg	1	neg	neg	10	1		0	0	0	0	mucositis G2, diarrhea G1,	CC	TT/TT	pos	0
107	LNH	1	47	52	IV B	RCHOP14/RDHAP-RIEV-RBeGEV	CR	CR/PR/VGPR	cell withdrawal	BEAM	4.51	1	19	0	0	0	pos	neg	pos	neg	1	neg	neg	10	1	11	1		0	0	mucositis G2	CT	TT/DG	pos	0
108	mantle cell lymphoma	1	54	55	IIIB	3 R-CHOP, 1 HD CTX, 1 R-HD ARA-C	CR	CR/PR/VGPR	HD ARA-C	BEAM	7.84	1	6	0	0	0	neg	neg	neg	neg	0	neg	neg	24	1		0		1	0	Mucositis G3	CT	TT/DG	neg	0
109	MM	0	58	58	IIIA (DS) II (ISS)	4 VTD	VGPR	CR/PR/VGPR	CTX	MEL	7.36	0		0	0	1	neg	neg	pos	neg	1	neg	neg	11	1	12	1		1	0	mucositis G4	CT	TT/DG	neg	0
110	mantle cell lymphoma	1	41	42	IVA	Debulking(VCR+PDN) + 3 R-CHOP + HD-CTX 4 g/mq + 2 R-AraC	PR	CR/PR/VGPR	R-AraC	FEAM	5.7	1	3	0	0	0	neg	neg	neg	neg	0	neg	neg	14	1	20	1		0	0	Mucositis G3-4,Diarrhea G2,Vomiting G1	CC	TT/TT	pos	1	1	0		23	0	50		0		1	28	7	0
[truncated: 21 more columns]
